# Supplementary material for: Docosahexaenoic Acid Stability in Ready-to-Use Therapeutic Food
Source: Foods. 2023 Jan 9;12(2):308. doi: 10.3390/foods12020308 (PMC9858440; doi:10.3390/foods12020308)
Supplement: Supplementary file 1 [file foods-12-00308-s001.zip]

Archive with 1 entries (1 files):
- foods-2105412-supplementary.pdf
